# Supplementary material for: Expanding the phenotypic spectrum associated with ZIC1 variants: A neurodevelopmental disorder with and without craniosynostosis
Source: Genet Med. 2026 Jun;28(6):102585. doi: 10.1016/j.gim.2026.102585 (PMC13328068; doi:10.1016/j.gim.2026.102585)
Supplement: Supplemental Tables 3 and 4 [file mmc2.xlsx]

## Sheet: Supplemental Table 3
	Supplemental Table 2. Clinical details of individuals reported in this study
								Craniofacial phenotype				Neurodevelopmental phenotype
	Supplemental Table 3. Clinical details of families in this study
	Family #	Individual	HGVS (NC_000003.12)	cDNA change (NM_003412.4)	Amino acid change (NP_003403.2)	Sex	Age at examination	Skull shape	Sutures involved	Cranial surgery	Dysmorphism	Structural brain malformation					Global dev delay/ID	Speech/language delay	Motor delay	Hearing abnormality	Eye abnormality	Intellectual disability	ASD/ADHD	Seizures	Muscular tone	Other musculoskeletal features	Other clinical features
												neuroimaging	Abnormalities
													cerebellar	CC	Pons	Ventricles
	1	II-1	g.147410203C>T	c.91C>T	p.(Arg31Ter)	M	7 years	No abnormality	NA	NA	N	Bilateral cerebellar hyperintensity at grey-white junction on T2-weighted MRI	Y	N	N	N	++	Verbal with delay	Delayed walking	N	N	Moderate	ASD	Focal seizures, normal EEG	Hypotonia, episodic abnormal movements with dystonia and/or paralysis, alternating hemiplegia		Sensory processing disorders; speech regression aged 2 years; motor regression aged 3-4 years. History of maternal drug use during pregnancy, apnoic unresponsive epsiode aged 6 months
	2	I-1	g.147410309C>A	c.197C>A	p.(Ser66Ter)	M	NA	Unknown	unknown	Unknown	Unknown	-	-	-	-	-	Unknown	Unknown	Unknown	Unknown	Unknown	Unknown	Unknown	Unknown	Unknown	Unknown	Unknown
		II-1	g.147410309C>A	c.197C>A	p.(Ser66Ter)	M	11 years 10 months	No abnormality	NA	NA	N	hypoplasic and symetric dysplasia of cerebellar hemispheres, thin brainstem, dilatation of 4th ventricle, supratentorial white matter hyperintensity	Y	N	Y	Y	+/-	Y	Y	N	N	IQ 72	emotional lability, self injurious behavior, impulsivity	N	normal	N	N
		II-2	g.147410309C>A	c.197C>A	p.(Ser66Ter)	M	14 years 3 months	No abnormality	NA	NA	N	Mild cerebellar atrophy, thin brainstem, dilatation of 4th ventricle, supratentorial white matter hyperintensity	Y	N	Y	Y	N	Y	N	N	N	N	emotional lability, self injurious behavior, impulsivity	N	normal	N	N
	3	II-1	g.147410628C>G	c.516C>G	p.(Tyr172Ter)	M	adult		NA	NA	N	-	-	-	-	-	N	N	N	N	N	N	N	N	Unknown
		III-1	g.147410628C>G	c.516C>G	p.(Tyr172Ter)	M	5 years	Plagiocephaly with right occipital flattening	NA	NA	epicanthus	Non-specific MRI changes: high parietal white matter T2 signal, very subtle T2* low signal in posterior limb of right internal capsule; prominent CSF spaces suggesting low white matter volume.	N	N	N	N	+++	Severe: 5-10 words aged 5 years, working on sentence building aged 9years	N	N	Myopia	Severe	ASD	N			intermittent 'puppet' positioning of hands; some hand flapping
	4	II-1	g.147410860C>A	c.748C>A	p.(His250Asn)	F	7 years, deceased aged 8 years	Narrow bitemporal diameter	NA	NA	Downslanting palpebral fissures, high arched palate, upturned mouth, short smooth philtrum, low set ears	Marked dilatation lateral and third ventricles, absent corpus callosum, schizencephaly	N	Y	N	Y	+++	Y	Y	N	Strabismus, cortical blindness	Severe global developmental delay	N	Y	Clonus, hypertonia, spasticity	Thoracolumbar scoliosis, rocker bottom feet	Gastro-oesophageal reflux, gastrostomy tube, sleep disturbance
	5	II-1	g.147412535T>G	c.1000T>G	p.(Cys334Gly)	M	20 years	Mild brachycephaly	NA	NA	round face, uplifted earlobe, synophrys, thin eyebrows, narrow upslanting palpebral fissures, hypotelorism, deep set eyes, prominent supra-orbital ridges	Pontine hypoplasia, slightly prominent ventricles and CSF spaces, reduced volume middle cerebellar peduncle, asymmetrical medial cerebellar dysfoliation more prominent on the right	Y	N	Y	Y	++	N	dyspraxia	N	Right convergent strabismus	Moderate	ADHD	N	Hypotonia	Rhizomelic limb shortening, brachydactyly, joint hypermobility	sleep disturbance, self harm, obesity, short stocky build
	6	II-1	g.147412556C>T	c.1012C>T	p.(Arg341Trp)	M	6y 8m	Normal	NA	NA	arched eyebrows with synoprhys, narrow nasal bridge, small chin, hirsuite back, large eyes, sloping shoulders	No MRI brain	-	-	-	-	+	Y-first words at 2 years, also elective mutism	yes-walked at 4 years	N	unknown	Mild	ASD	N	Hypotonia	Joint hypermobility, jdislocations knees and fingers	gastro-oesophageal reflux, neonatal severe constipation with bowels open every 7-10 days, phimosis,
	7	II-1	g.147412570C>G	c.1035C>G	p.(Asn345Lys)	M	5y 4m	Macrocephaly	NA	NA	N	Mild-moderate supratentorial ventriculomegaly, colpocephaly, hypoplasia of the rostrum and splenium, mild periventricular white matter volume loss, mild volume loss cerebellar hemispheres, small calibre brainstem, large cyst expanding the posterior fossa posterior to the cerebellum and communicating with the fourth ventricle. MRI-J-shaped sella turcica, very prominent perivascular spaces, mild vo…	Y	Y	Y	Y	+/-	Y-single words 12-15 months, combining words 2-3 years. Diagnosis of mixed receptive language disorder.	Y (walked aged 2-3 years)	N	Anomalous optic nerve	No. FSIQ = 79 at age 5y4m	ADHD	Y, focal epilepsy. Clinical seizure at 2y9m with abnormal EEG	Hypotonia	Torticollis, mild platyspondyly and scalloping posterior lumbar vertebral bodies	Lip/tongue tie, thoracic arachnoid cyst, hydrocephalus requiring VP shunt aged 23 months, macrocephaly >99th centile
	8	II-1	g.147412577G>A	c.1042G>A	p.(Asp348Asn)	M	12 years	Brachycephaly	Sagittal, bicoronal	At 6 months	left ptosis, hypertelorism, long palpebral fissures,	Molar tooth sign, absence of corpus callosum, hypoplastic cerebellum and vermis, mildy enalrged 3rd ventricle, small pons, thinned ponto-medullary junction	Y	Y	Y	Y	+++	non-verbal	Y-in wheelchair	N	strabismus,	severe ID	ASD	N, but abnormal EEG	Hypertonia	scoliosis, progressive hip subluxation requiring osteotomy, progressive cavus foot	obstructive sleep apnoea, tethered cord, cryptorchidism, gastrostomy feeding tube,
	9	II-1	g.147412579C>G	c.1044C>G	p.(Asp348Glu)	M	7 years 7 months	Metopic ridge, no anterior fontanelle at birth, now normal	NA	NA	downslanting palpebral fissures, thin upper lip	prominent fissures on MRI which could reflect cerebellar volume loss	Y	N	N	N	++	Y	Y	unilateral sensorineural hearing loss	convergent squint, bilateral astigmatism, ocular albinism, fine nystagmus, bilateral reduced vision, fine macula, granular phenotype	global developmental delay, moderate learning disability	Y	Y	Hypotonia	Hypermobile fingers, bilateral talipes, irregularly positioned toes	Left undescended testis (orchiopexy 2011), severe hypospadias, incontinence. IUGR, IGF abnormalities and possible skeletal dysplasia, Difficulties with attention and listening, impulsive and hyperactive behaviour, no danger awareness, self-led behaviour and a lack of empathy, pica
	10	II-1	g.147412632T>A	c.1097T>A	p.(Met366Lys)	M	4 months, deceased shortly before aged 2	Metopic ridge with mild trigonocephaly	Metopic (Asymmetric fusion of the left posterior intraoccipital suture. Right lambdoid suture appears more patent than the left lambdoid suture)	N	Sloping forehead, retrognathia	Pachygyria, abnormal myelination, mild prominence of the ventricles	N	N	N	Y	++	NA	Y	Normal brainstem auditory evoked response at 2 months	Bilateral optic nerve hypoplasia, not fixing or following	Moderate	NA	N	Hypertonia	N	Microcephaly, laryngomalacia, poor feeding, gastrostomy tube, encephalopathy, sleep disturbances, apnoea
	11	II-1	g.147412636C>A	c.1101C>A	p.(Cys367Ter)		19 months	Trigonocephaly	Metopic		Hypotelorism, synophrys, long philtrum, everted nostrils, low set ears, bilateral notch at helix apex, short neck hypertrichosis	Ventriculomegaly, thin corpus callosum, cerebellar atrophy	Y	Y	N	Y	++	Y	Y	N	Strabismus, not following	Moderate	ASD	N	Hypertonia	N	Umbilical hernia, blue-green macules lumbar region, arms and legs, sleep disturbance-snoring
	12	I-2 (mosaic)	g.147413360G>T	c.1153G>T	p.(Glu385Ter)	F		Normal	NA	NA	N	-	-	-	-	-	-	N	N	N	N	N	N	N			20% variant allele fraction in blood
		II-2	g.147413360G>T	c.1153G>T	p.(Glu385Ter)	M	3 years 7 months	oxycephaly, posterior plagiocephaly	Bicoronal, right lambdoid	2x minimally invasive lambdoid suture procedures	High arched palate, flat facial profile, small nose,	Ventricular asymmetry with minimal dilation right temporal horn	N	N	N	Y	N	Y	Mild	N	Exotropia with compensatory head tilt, mild exophlamus, bilateral optic nerve hypoplasia	N	N	N	normal	Scoliosis, T5-6 spinous process fusion, vertebral arch clefts	Cutis aplasia at birth-healed
	13	II-1	g.147413370C>A	c.1163C>A	p.(Ser388Ter)	M	13 Months, 5 years 9 months	Brachycephaly	Bicoronal	bicoronal bifrontal craniotomy, cranioplasty, lateral canthus advancement at 3 months	Hypertelorism	Prominence of the 4th ventricle and low lying cerebellar tonsils (MRI axial T2 only at 2 years 2 months)	N	N	N	Y	SD	Y	N	N	Alternating esotropia	2-3 months delayed; special education for unspecified learning delays	N	N		Bilateral 5th finger clinodactyly	Deep Q wave, normal echo; Infantile hemangioma along spine (resolved)
		II-2	g.147413370C>A	c.1163C>A	p.(Ser388Ter)	M	13 Months, 5 years 9 months	Brachycephaly	Bicoronal	bicoronal bifrontal craniotomy, cranioplasty, lateral canthus advancement at 3 months	Hypertelorism, persistent flattened midface	Stable ventricular size with mild asymmetry of lateral ventricle (Right slightly larger than left and downward ectopic location of the cerebellar tonsils by 5 mm below the plane of the foramen magnum, prominent 4th ventricle (MRI axial T2 only at 2 years, 2 months)	N	N	N	Y	SD	Y	N	N	Alternating intermittant esotropia, myopia	1-2 months delayed; special education for unspecified learning delays	N	N		Bilateral 5th finger clinodactyly Resolved scoliosis
	14	II-1	g.147413381C>T	c.1174 C>T	p.(Gln392Ter)	F	6 months	Turribrachycephaly	bicoronal, left lambdoid	cranial vault distraction at 5 months of age	hypertelorism, proptosis, high narrow palate, left ear narrower and lower than right, significant midface hypoplasia,	Hypoplastic/thin corpus callosum, Under-developed occipital lobes and superior parietal lobules. Small calibre frontal lobes, relatively maintained temporal volumes, enlarged and elevated torcula protruding into the posterior fontanelle. Small posterior fossa with malformed left cerebellum/temporal lobe due to deformation left occipital bone. Asymmetric configuration of the gyri and sulci, left m…	Y	Y	N	N	MD	N	Y	N	hypoplastic optic nerve, Microtropia, Hyperopic astigmatism of both eyes, esophoria	N	N	N	Normal	mild scoliosis	N
	15	II-1	g.147413388C>A	c.1181C>A	p.(Ser394Ter)	Unknown	1 month	unknown	craniosynostosis, sutures unknown	unknown	unknown	unknown	-	-	-	-	-	unknown	unknown	unknown	unknown	unknown	unknown	unknown	unknown	unknown	unknown
	16	II-1	g.147413388C>A	c.1181C>A	p.(Ser394Ter)	F	8 years 5 months	Extreme brachyturricephaly, small parietooccipital bone defect. OFC -5.6 SD.	Pansynostosis	Posterior/occipital skull expansion with springs at 8y 8m	Hypotelorism, prominent eyes, synophrys,	Thick corpus callosum, discrete cavum septum pellucidi, cerebellar vermis abnormality, long slender mesencephalon with somewhat small pons, narrow posterior fossa, left gyrus rectus unusually extended into the suprasellar cystern with a moderately posteriorly dislocated chiasma, thin optic nerves	Y	Y	Y	N	+	First words around < 2 years of age, simple meanings after 3 years of age (speaks native language and english	Yes-walked without support at 3 years	not known	severe visual impariment (10% visual capacity), optic atrophy with thin optic nerves on MRI, progressive divergent strabismus	suspected ID-under assessment	ASD suspected		normal	not known	N
	17	II-1	g.147413391C>T	c.1184C>T	p.(Pro395Leu)	M	First seen 3 months, follow up to 9 years	Brachycephaly, plagiocephaly	Left coronal, metopic	Bifrontal orbital advancement aged 14 months	Slightly downslanting palpebral fissures.	Mild anteroposterior shortening and thick corpus callosum, large midline deficiency of the parietal bones, consistent with giant parietal foramina. Progressive moderate to severe cerebellar vermian and hemispheric atrophy with relative preservation of the brain stem noted	Y	Y	N	N	MD	N	Mild	N	Visual acuity right 3/48, left 3/9.5 at age 3y9m. Esotropia, severe right amblyopia.	N	ADHD diagnosed aged 9 years	N	Normal	N	Ataxic gait, dysmetria, past-pointing, benign maternally inherited chromosome 8p23.1 duplication
	18	II-1	g.147413391C>T	c.1184C>T	p.(Pro395Leu)	F	2 years 9 months	Brachycephaly, extremely large posterior fossa with delayed ossification	bicoronal	Fronto-orbital advancement remodelling at 28 months	N	normal	N	N	N	N	SD	expressive language delay	Walked at 18 months	N	N	Unknown	N	N	normal	N	Hypertrichosis back, chin and legs
	19	I-2	g.147413391C>T	c.1184C>T	p.(Pro395Leu)	F	adult	normal	NA	NA	Downslanted palpebral fissures	-	-	-	-	-	+	N	N	N	Severe divergent squint requiring surgery	learning problems at school but completed education and previously worked as an accountant. Declined further assessment.	N	N	N	N	N
		II-1	g.147413391C>T	c.1184C>T	p.(Pro395Leu)	M	2 months	right plagiocephaly	NA	NA	Downslanted palpebral fissures	Prenatal cerebellar vermis hypoplasia and dilated 4th ventricle, post-natal imaging normal	Y	N	N	Y	+	NA	NA	N	Divergent non-paralytic squint	Developmental delay noted at 11 months	NA	N		N	1 episode of atypical brief resolved unexplained event (turned atonic and blue)
		II-2	g.147413391C>T	c.1184C>T	p.(Pro395Leu)	M	22 week fetus		NA	NA	NA	Prenatal cerebellar vermis hypoplasia and dilated 4th ventricle	Y	N	N	Y	NA	NA	NA	NA	NA	NA	NA	NA	NA	NA	NA
	20	I-2	g.147413391C>T	c.1184C>T	p.(Pro395Leu)	F	33 years	normal, large fontanelle in childhood	NA	NA	N	-	-	-	-	-	+	N			childhood squint-resolved	mild ID, intensive tuition at school. 5 GCSEs grades C-D, works as swimming teacher.	N	N			Dyscalculia, dyslexia. Sertraline for anxiety/obsessive compulsive disorder. Hypothyroidism diagnosed aged 14, on thyroxine.
		II-1	g.147413391C>T	c.1184C>T	p.(Pro395Leu)	F	11 months	Severe brachycephaly, very tall head, cephalic index 99% (grossly abnormal)	bicoronal	N(Insufficient bone)	N	No structural brain malformation known. CT head at 11.5 months: bicoronal synostosis, fontanelles widely open, persistent metopic suture, pathological widening of posterior sagittal suture with morphology suggesting developing parietal foramina. Several wormian bones.	N	N	N	N	+/-	2 words	Normal, crawling, rolling, weight bearing at 11 months, walking 15 months	N	None documented, optical coherence tomography normal	None documented, optical coherence tomography normal	NA	N	normal	N	N
	21	II-1	g.147413406G>T	c.1199G>T	p.(Gly400Val)	M	7 months	Turricephaly	left coronal	N	Proptosis, hypertelorism, downslanted palpebral fissures, tented upper lip, low set ears, broad thumbs, short neck, long philtrum, high arched palate	hypoplasia of corpus callosum, dilated lateral ventricles	N	Y	N	Y	+	NA	mild	N	mild bilateral divergent strabismus	Y	NA	N	Normal	N	N
	22	II-1	g.147413414_147413415insA	c.1207_1208insA	p.(Ser403TyrfsTer41)	F	30 years	Plagiocephaly	NA	NA	Hypotelorism, arched palate, gingival hyperplasia, short neck	corpus callosum agenesis	N	Y	N	N	+++	non-verbal	Y	N	Hypoplastic optic nerve	y	ASD	N	Lower limb pyramidal hypertonia	Kyphosis, drumstick fingers	Hypogonadotropic hypogonadism

## Sheet: Supplemental Table 4
	Supplemental Table 4. Clinical details of previously reported cases
								Craniofacial phenotype				Neurodevelopmental phenotype
Reference	Family	Individual	HGVS (NC_000003.12)	cDNA change (NM_003412.4)	Amino acid change (NP_003403.2)	Sex	Age at examination	Skull shape	Sutures involved	Cranial surgery	Dysmorphism	Structural brain malformation	Speech/language delay	Motor delay	Hearing abnormality	Eye abnormality	Intellectual disability	ASD/ADHD	Seizures	Muscular tone	Other musculoskeletal features	Other clinical features
Twigg, 2015	1	4447	g.147413370C>A	c.1163C>A	p.Ser388Ter	M		severe brachycephaly, open posterior fontanelle	bicoronal	3 procedures	high forehead, downslanting palpebral fissures	abnormal configuration of ventricles and corpus callosum	At age of 13 he had no language	at 29 months his motor development was equivalent to 17 months	N		moderate-severe	By 3 years showed hyperactive behaviour, with sleep disturbance and head-banging; autistic features, being dependent on routines and focused on individual tasks			scoliosis	foreskin stricture
	2	4098	g.147413411G>T	c.1204G>T	p.Glu402Ter	F		brachycephaly, large open anterior fontanelle	bicoronal	0 procedures	dysmorphic appearance with “almond-almond shaped eyes” and down-slanted palpebral fissures, high forehead	agenesis of corpus callosum, dilated lateral ventricles	had a vocabulary of 30 words at 2.8 years; as an adult is able to communicate in short sentences			divergent strabismus	moderate				scoliosis
	3	4133/5847	g.147413411G>T	c.1204G>T (mosaic)	p.Glu402Ter	M			bicoronal synostosis, bony defect of sagittal suture	2 procedures		normal CT scan	Speech dysfluency		N	N	mild
	4	12D11570	g.147413372C>T	c.1165C>T	p.Gln389Ter	M		microcephaly	bicoronal synostosis, partial R lambdoid synostosis, bony defect of metopic and sagittal sutures	1 procedure		mildly enlarged lateral ventricles, shortened corpus callosum, enlarged foramen magnum with hypoplastic pons and cerebellum with prominent cerebellar folia, peaked tentorium cerebelli. The left transverse and sigmoid sinuses, together with the jugular foramen were enlarged, whereas on the right the transverse and sigmoid sinuses were underdeveloped		at 34 months his motor development was at 15 months equivalent; at 4 years speech and gait noted to be ataxic		optic nerve hypoplasia, esotropia of the right eye, latent nystagmus, strabismus sursoadductorius, bilateral granular pigmented retinae	moderate-severe	ASD/ADHD diagnosed at 4 years of age
	5	II:2	g.147413405G>C	c.1198G>C	p.Gly400Arg	F		brachycephaly, delayed closure anterior fontanelle		0 procedures		atrophy of the rostral part of the cerebellum and pons					mild
		II:4	g.147413405G>C	c.1198G>C	p.Gly400Arg	F		brachymicrocephaly		0 procedures	vertical orbital dystopia, ptosis of the left upper eyelid, midface hypoplasia, nasal deviation, and facial and occlusal asymmetry with narrowmaxilla	peaked tentorium cerebelli, mildly hypoplastic inferior part of the cerebellar vermis and possibly a small defect of the hiatus tentorium cerebelli		aberrant fine motor skills	N	strabismus correction, ptosis L eye	below average	attention deficit features
		III:1	g.147413405G>C	c.1198G>C	p.Gly400Arg	M			delayed closure anterior fontanelle (4 years)	0 procedures		Dandy-Walker malformation. Cystic dilatation of the 4th ventricle communicating with the cisterna magna, and hypoplasia of the cerebellar vermis. Atrophy of the cerebellum, the brachium pontis and temporo-basal lobes with widened sulci	Mildly dysphasic	walked at 3 years, mildly dyspraxic	50 dB sensorineural hearing loss L		mild			Persisting central hypotonia, dysarthric		spina bifida occulta; LHRH deficiency
		III:3	g.147413405G>C	c.1198G>C	p.Gly400Arg	M		brachycephaly, patent posterior fontanelle	bicoronal, bilateral bony defect of lambdoid sutures	0 procedures	asymmetrical face, beaked nose, a high palate, and downslant and ptosis of the eyes	normal CT scan	delayed speech	started walking at the age of 2.5 years	N	bilateral convergent strabismus + ptosis	mild			Generally hypotonic
		III:6	g.147413405G>C	c.1198G>C	p.Gly400Arg	M		microcephaly, brachycephaly	bicoronal synostosis, bilateral parietal foramina	1 procedure	hypoplastic supraorbital ridges, hypertelorism, mild ptosis of the right eye, downslanting palpebral fissures, divergent strabismus, a high narrow palate	The fourth ventricle and both superior cerebellar peduncles were mildly enlarged, with a prominent great cerebral vein and inferior sagittal sinus. The posterior fossa was small with a peaked tentorium cerebelli, short and steep straight sinus with mild hypoplasia of the dorsal part of the pons and inferior part of the cerebellar vermis. There was no Chiari or Dandy-Walker malformation.				bilateral divergent strabismus + ptosis R eye	below average			axial hypotonia (but with increased muscle tone of the upper extremities)	mild tapering of the fingers, clinodactyly of the 4th and 5th toes
Pangalos, 2016	Family 7	mother	g.147413415C>A	c.1208C > A	p.S403Y	F		irregular head shape			mild Crouzon-like facies	same MRI abnormalities as fetus
		fetus	g.147413415C>A	c.1208C > A	p.S403Y							rotation cerebellar vermis, enlargement cisterna magna
		2 other f+C15:H17etuses to this mother share the same structural brain malformations, genetic testing on these not available in publication.
Miller, 2017	16		g.147412636C>A	c.1101C>A	p.C367Ter	M		microcephaly	sagittal, bilambdoid		Dysmorphic appearance	asymmetric ventriculomegaly, possible abnormalities on MRI brain imaging nvolving the corpus callosum, posterior fossa and frontal and perisylvian cortex
Vandervore, 2018		Sibling 1	g.147413421_147413422insCACCATCGTG	c.1214_1215insCACCATCGTG	p.(Pro406fsThrfsTer41)	M	14 years	brachycephaly			asymmetric face, upslanting palpebral fissures, deep set eyes, deep nasal bridge, upturned nose tip, broad maxilla with wide mouth, mild prognathism, small widely spaced teeth	complete agenesis corpus callosum and falx cerebri, moderate colpocephaly, bilateral but stable white matter signal abnormality on T1, T2 and FLAIR images, irregular gyri, severe hypoplasia of the pons, mesencephalon and medulla oblongata, hypoplasia of both cerebellar hemispheres and vermis, with partial fusion of the cerebellar hemispheres suspected of rhombencephalosynapsis	2 word phrases at 14 years	unable to walk unassisted, stands with assistance age 14 years		cortical visual impairment, strabismus	severe, development at 14 years estimated as that of 4 year old	ASD	Y, with abnormal EEG	alternating hypertonia and axial hypotonia, reduced tendon reflexes, bilateral Babinski sign	rapidly progressive thoracic scoliosis age 11, thin long fingers, laxity interphalangeal joints	lumbar intraspinal lipoma with hair tuft, behavioral abnormality with mood swings, neurogenic bladder dysfunction
		Sibling 2	g.147413421_147413422insCACCATCGTG	c.1214_1215insCACCATCGTG	p.(Pro406fsThrfsTer41)	F	7 years	microcephaly, brachycephaly	cranial suture fusion (absent at birth)		deep set eyes, broad mouth, widely spaced teeth, prognathism	complete agenesis of the corpus callosum, hypoplasia of the adenohypophysis, optic nerves and chiasma. The cortex showed mild dysgyria. The cerebral white matter showed diffuse abnormality of signal intensity. Colpocephaly with rereduced volume of the parieto-occipital white matter and aplasia of the falx cerebri and interdigitation of the gyri were present. Torsion of the dens, horizontal positi…	unable to speak age 7 years, can communicate with speech computer	unable to walk unassisted at age 7 years, can reach for objects		suspected optic nerve hypoplasia, strabismus	severe		N	hypertonia, reduced deep tendon reflexes, positive Babinski sign	progressive scoliosis age 7 years, long thin fingers with interphalangeal joint laxity,	tethered cord, neurogenic bladder dysfunction, feeding difficulties needing permanent feeding tube, excessive drooling, hyperaccusis
Sasaki, 2020			g.147413390C>G	c.1183C>G	p.(Pro395Ala)	F	newborn and 5 months	turribrachycephaly	bicoronal		midface retraction, downslanting palpebral fissures, mild proptosis, very large fontanelles	MRI brain aged 6 months essentially normal, including specifically cerebellum and posterior fossa					normal development at 5 months				caput membranaceum
Chen, 2022			g.147413372C>T	c.1165C>T	P.Gln389Ter	F			bicoronal			not reported		Motor delay present
Bukowska-Olech, 2022			g.147413379C>A	c.1172C>A	p.Ser391Ter	F		Flat occiput	coronal, unilateral lambdoid, metopic, sagittal.		exopthalmos, high arched palate	brain asymmetry, hypoplasia of corpus callosum									lack of C1-C7 vertebrae fusion	duodenum artresia, anular pancreas
